# Supplementary material for: Cardiac Surgery During and After the Pandemic: A Retrospective Analysis of UK Trends and Outcomes
Source: Eur J Cardiothorac Surg. 2025 Jul 28;67(8):ezaf246. doi: 10.1093/ejcts/ezaf246 (PMC12371327; doi:10.1093/ejcts/ezaf246)
Supplement: ezaf246_Supplementary_Data [file ezaf246_supplementary_data.zip]

Archive with 1 entries (1 files):
- Supplementary Materials_v1_5.docx
